# Supplementary material for: Clinical Performance and Patients’ Satisfaction of Digitally Versus Conventionally Fabricated Dentures: A Randomized Controlled Pilot Study
Source: Dent J (Basel). 2026 Apr 9;14(4):221. doi: 10.3390/dj14040221 (PMC13115293; doi:10.3390/dj14040221)
Supplement: Supplementary file 1 [file dentistry-14-00221-s001.zip]

Archive with 1 entries (1 files):
- Table S1. neu_consort_2025_checklist.pdf
